# Supplementary material for: Autophagy Targeting and Hematological Mobilization in FLT3-ITD Acute Myeloid Leukemia Decrease Repopulating Capacity and Relapse by Inducing Apoptosis of Committed Leukemic Cells
Source: Cancers (Basel). 2022 Jan 17;14(2):453. doi: 10.3390/cancers14020453 (PMC8796021; doi:10.3390/cancers14020453)
Supplement: Supplementary file 1 [file cancers-14-00453-s001.zip]

Archive with 1 entries (1 files):
- supplementary cancers-1511083.pdf
